# Supplementary material for: Greener Synthesis of Pristane by Flow Dehydrative Hydrogenation of Allylic Alcohol Using a Packed-Bed Reactor Charged by Pd/C as a Single Catalyst
Source: Molecules. 2021 Sep 27;26(19):5845. doi: 10.3390/molecules26195845 (PMC8510359; doi:10.3390/molecules26195845)
Supplement: Supplementary file 1 [file molecules-26-05845-s001.zip]

Archive with 1 entries (1 files):
- molecules-1343388-supplementary.pdf
